# Supplementary material for: Identification of microRNA biomarker candidates in urine and plasma from rats with kidney or liver damage
Source: J Appl Toxicol. 2016 Jul 11;37(3):278–86. doi: 10.1002/jat.3358 (PMC5298042; doi:10.1002/jat.3358)
Supplement: Supplementary file 1 — Supporting info item [file JAT-37-278-s001.xls]

## Sheet: Cisplatin - Kidney - miRNA
Treatment	5 mg/kg Cisplatin
Timepoint	72 hours post-dose
Tissue	Kidney
Precursor ID	Mature ID	Fold change	P-value	Transcript Name	Gene ID
rno-mir-34a	rno-miR-34a-5p	2.362	7.7243e-17	MIMAT0000815	MI0000877
rno-mir-146b	rno-miR-146b-5p	1.6643	7.773e-10	MIMAT0005595	MI0006342
rno-mir-34c	rno-miR-34c-5p	1.5256	1.3343e-05	MIMAT0000814	MI0000876
rno-mir-144	rno-miR-144-3p	-1.5316	2.6489e-05	MIMAT0000850	MI0000917
rno-mir-451	rno-miR-451-5p	-1.9412	1.9958e-11	MIMAT0001633	MI0001731

## Sheet: Cisplatin - Plasma - miRNA
Treatment	5 mg/kg Cisplatin
Timepoint	72 hours post-dose
Tissue	Plasma
Precursor ID	Mature ID	Fold change	P-value	Transcript Name	Gene ID
rno-mir-34c	rno-miR-34c-5p	3.1373	8.5863e-07	MIMAT0000814	MI0000876
rno-mir-128-2	rno-miR-128-3p_2	2.3954	0.0005	MIMAT0000834	MI0000901
rno-mir-128-1	rno-miR-128-3p	2.3639	0.0007	MIMAT0000834	MI0000900
rno-mir-34a	rno-miR-34a-5p	2.0877	0.0048	MIMAT0000815	MI0000877
rno-mir-130b	rno-miR-130b-5p	2.0134	0.0064	MIMAT0017122	MI0000904
rno-mir-702	rno-miR-702-3p	1.8167	0.0249	MIMAT0017885	MI0015464
rno-mir-6215	rno-miR-6215	1.7497	0.0317	MIMAT0024854	MI0021539
rno-mir-484	rno-miR-484	1.7388	0.0113	MIMAT0005319	MI0006151
rno-mir-134	rno-miR-134-5p	1.6936	0.0283	MIMAT0000840	MI0000907
rno-let-7e	rno-let-7e-5p	1.657	0.0475	MIMAT0000777	MI0000832
rno-mir-151	rno-miR-151-5p	1.6266	0.0214	MIMAT0000613	MI0000647
rno-mir-191a	rno-miR-191a-5p	1.5902	0.0057	MIMAT0000866	MI0000934
rno-mir-431	rno-miR-431	1.5525	0.0468	MIMAT0001626	MI0001722
rno-mir-181b-2	rno-miR-181b-5p_2	1.5247	0.046	MIMAT0000859	MI0000927
rno-mir-181b-1	rno-miR-181b-5p	1.5228	0.0453	MIMAT0000859	MI0000926
rno-mir-92b	rno-miR-92b-3p	1.5072	0.0173	MIMAT0005340	MI0006167
rno-mir-143	rno-miR-143-3p	-1.5696	0.032	MIMAT0000849	MI0000916
rno-mir-145	rno-miR-145-5p	-1.6663	0.0492	MIMAT0000851	MI0000918
rno-mir-451	rno-miR-451-5p	-2.0278	0.0083	MIMAT0001633	MI0001731
rno-let-7c-1	rno-let-7c-5p	-2.029	4.4909e-05	MIMAT0000776	MI0000830
rno-let-7c-2	rno-let-7c-5p_2	-2.0334	4.3407e-05	MIMAT0000776	MI0000831
rno-mir-144	rno-miR-144-3p	-2.8016	5.2428e-06	MIMAT0000850	MI0000917
rno-mir-144	rno-miR-144-5p	-3.0789	1.769e-07	MIMAT0017130	MI0000917

## Sheet: Cisplatin - Urine - miRNA
Treatment	5 mg/kg Cisplatin
Timepoint	72 hours post-dose
Tissue	Urine
Precursor ID	Mature ID	Fold change	P-value	Transcript Name	Gene ID
rno-mir-378a	rno-miR-378a-3p	6.1232	4.3931e-09	MIMAT0003379	MI0003719
rno-mir-1839	rno-miR-1839-5p	3.8165	0.0372	MIMAT0024843	MI0021533
rno-mir-140	rno-miR-140-3p	3.3893	0.0384	MIMAT0000574	MI0000611
rno-mir-26b	rno-miR-26b-5p	3.0729	0.0112	MIMAT0000797	MI0000858
rno-let-7g	rno-let-7g-5p	2.4023	0.0199	MIMAT0035719	MI0030347
rno-mir-22	rno-miR-22-3p	1.7749	0.0004	MIMAT0000791	MI0000851
rno-mir-27b	rno-miR-27b-3p	-3.2445	0.0003	MIMAT0000798	MI0000859
rno-mir-3473	rno-miR-3473	-3.5681	0.0003	MIMAT0024853	MI0021538
rno-mir-203a	rno-miR-203a-3p	-3.7972	0.0078	MIMAT0000876	MI0000945
rno-mir-148a	rno-miR-148a-3p	-5.2875	0.0002	MIMAT0035725	MI0030350
rno-mir-205	rno-miR-205	-5.4098	0.006	MIMAT0000878	MI0000947
rno-mir-743b	rno-miR-743b-3p	-5.6404	0.0118	MIMAT0005280	MI0006115
rno-mir-23b	rno-miR-23b-3p	-5.72	1.9791e-05	MIMAT0000793	MI0000853
rno-mir-141	rno-miR-141-3p	-8.2635	1.782e-06	MIMAT0000846	MI0000914

## Sheet: APAP - Liver - miRNA
Treatment	1250 mg/kg APAP
Timepoint	24 hours post-dose
Tissue	Liver
Precursor ID	Mature ID	Fold change	P-value	Transcript Name	Gene ID
rno-mir-92a-1	rno-miR-92a-1-5p	1.6731	6.8742e-07	MIMAT0017107	MI0000878
rno-mir-155	rno-miR-155-5p	1.6633	1.0067e-06	MIMAT0030409	MI0025509
rno-mir-21	rno-miR-21-3p	1.6538	3.0118e-07	MIMAT0004711	MI0000850
rno-mir-223	rno-miR-223-3p	1.6157	1.3046e-06	MIMAT0000892	MI0000963
rno-mir-146b	rno-miR-146b-5p	1.5617	3.8879e-06	MIMAT0005595	MI0006342

## Sheet: APAP - Plasma miRNA
Treatment	1250 mg/kg APAP
Timepoint	24 hours post-dose
Tissue	Plasma
Precursor ID	Mature ID	Fold change	P-value	Transcript Name	Gene ID
rno-mir-802	rno-miR-802-3p	175.755	2.1347e-28	MIMAT0017362	MI0012602
rno-mir-122	rno-miR-122-3p	112.42	1.2727e-31	MIMAT0017116	MI0000891
rno-mir-122	rno-miR-122-5p	100.258	2.9977e-31	MIMAT0000827	MI0000891
rno-mir-320	rno-miR-320-5p	65.4959	1.1573e-15	MIMAT0017168	MI0000972
rno-mir-192	rno-miR-192-5p	61.4068	9.1e-31	MIMAT0000867	MI0000935
rno-mir-802	rno-miR-802-5p	54.0859	1.9862e-16	MIMAT0012840	MI0012602
rno-mir-193a	rno-miR-193a-3p	45.578	1.5827e-40	MIMAT0000868	MI0000936
rno-mir-192	rno-miR-192-3p	40.9714	8.6973e-13	MIMAT0017147	MI0000935
rno-mir-194-1	rno-miR-194-5p_2	29.5072	1.7032e-19	MIMAT0000869	MI0000937
rno-mir-194-2	rno-miR-194-5p	29.3821	2.1776e-19	MIMAT0000869	MI0000938
rno-mir-200a	rno-miR-200a-3p	26.4918	1.2528e-15	MIMAT0000874	MI0000943
rno-mir-182	rno-miR-182	25.3606	1.5121e-19	MIMAT0005300	MI0006133
rno-mir-22	rno-miR-22-5p	17.8889	3.038e-16	MIMAT0003152	MI0000851
rno-mir-365	rno-miR-365-3p	17.731	1.0641e-13	MIMAT0001549	MI0001656
rno-mir-194-2	rno-miR-194-3p	17.5749	9.8289e-06	MIMAT0017148	MI0000938
rno-mir-200b	rno-miR-200b-3p	17.2493	3.8638e-07	MIMAT0000875	MI0000944
rno-mir-429	rno-miR-429	15.9566	7.188e-13	MIMAT0001538	MI0001643
rno-mir-183	rno-miR-183-5p	15.2921	1.2449e-10	MIMAT0000860	MI0000928
rno-mir-378b	rno-miR-378b	14.6581	2.9589e-14	MIMAT0024855	MI0021540
rno-mir-101b	rno-miR-101b-3p	12.9951	5.5274e-20	MIMAT0000615	MI0000648
rno-mir-378a	rno-miR-378a-3p	12.0385	7.5529e-14	MIMAT0003379	MI0003719
rno-mir-99a	rno-miR-99a-3p	11.4719	4.8988e-09	MIMAT0004724	MI0000883
rno-mir-22	rno-miR-22-3p	10.0813	3.0901e-18	MIMAT0000791	MI0000851
rno-mir-99a	rno-miR-99a-5p	9.8922	4.4172e-09	MIMAT0000820	MI0000883
rno-mir-378a	rno-miR-378a-5p	9.4238	3.4907e-11	MIMAT0003378	MI0003719
rno-mir-362	rno-miR-362-3p	9.3269	1.5588e-09	MIMAT0017357	MI0012590
rno-mir-592	rno-miR-592	8.1841	0.0123	MIMAT0012834	MI0012596
rno-mir-375	rno-miR-375-3p	7.6173	5.0301e-07	MIMAT0005307	MI0006140
rno-mir-152	rno-miR-152-3p	7.4152	4.8473e-08	MIMAT0000854	MI0000921
rno-mir-598-1	rno-miR-598-3p	7.0936	0.0035	MIMAT0005325	MI0006155
rno-mir-598-2	rno-miR-598-3p_2	7.0936	0.0035	MIMAT0005325	MI0031774
rno-mir-193b	rno-miR-193b-3p	6.6035	6.2147e-10	MIMAT0035734	MI0030355
rno-mir-1247	rno-miR-1247-5p	6.4736	0.0247	MIMAT0035721	MI0030348
rno-mir-665	rno-miR-665	6.3437	0.0087	MIMAT0012844	MI0012606
rno-mir-23b	rno-miR-23b-3p	6.2015	4.8364e-08	MIMAT0000793	MI0000853
rno-mir-293	rno-miR-293-5p	6.0025	0.0361	MIMAT0012847	MI0012609
rno-mir-183	rno-miR-183-3p	5.9038	0.0327	MIMAT0017141	MI0000928
rno-mir-203b	rno-miR-203b-3p	5.718	0.0008	MIMAT0017800	MI0015399
rno-mir-141	rno-miR-141-3p	5.4841	3.8465e-10	MIMAT0000846	MI0000914
rno-mir-410	rno-miR-410-5p	5.3482	0.0248	MIMAT0017303	MI0006143
rno-mir-29c-1	rno-miR-29c-3p	5.2348	6.7019e-10	MIMAT0000803	MI0000865
rno-mir-29c-2	rno-miR-29c-3p_2	5.2348	6.7019e-10	MIMAT0000803	MI0031761
rno-mir-582	rno-miR-582-5p	5.0752	0.0354	MIMAT0012833	MI0012595
rno-mir-30a	rno-miR-30a-3p	4.924	1.9553e-11	MIMAT0000809	MI0000870
rno-mir-125b-2	rno-miR-125b-5p	4.8932	0.0001	MIMAT0000830	MI0000897
rno-mir-125b-1	rno-miR-125b-5p_2	4.779	0.0001	MIMAT0000830	MI0000896
rno-mir-29c-1	rno-miR-29c-5p	4.7201	0.0147	MIMAT0003154	MI0000865
rno-mir-29c-2	rno-miR-29c-5p_2	4.7201	0.0147	MIMAT0003154	MI0031761
rno-mir-107	rno-miR-107-3p	4.469	4.9927e-09	MIMAT0000826	MI0000890
rno-mir-466c	rno-miR-466c-5p	4.3198	3.9228e-08	MIMAT0005279	MI0006114
rno-mir-3559	rno-miR-3559-5p	4.3197	6.3037e-08	MIMAT0017827	MI0015421
rno-mir-505	rno-miR-505-3p	3.8019	5.1064e-06	MIMAT0003380	MI0003720
rno-mir-582	rno-miR-582-3p	3.702	0.0002	MIMAT0017360	MI0012595
rno-mir-466b-2	rno-miR-466b-5p	3.6787	1.252e-05	MIMAT0005278	MI0006113
rno-mir-466b-4	rno-miR-466b-5p_3	3.6787	1.252e-05	MIMAT0005278	MI0031780
rno-mir-466b-1	rno-miR-466b-5p_2	3.6371	1.6269e-05	MIMAT0005278	MI0006112
rno-mir-466b-3	rno-miR-466b-5p_4	3.6371	1.6269e-05	MIMAT0005278	MI0031779
rno-mir-3559	rno-miR-3559-3p	3.6155	1.2342e-10	MIMAT0017828	MI0015421
rno-mir-221	rno-miR-221-3p	3.5304	1.0105e-05	MIMAT0000890	MI0000961
rno-mir-152	rno-miR-152-5p	3.5273	0.0012	MIMAT0017134	MI0000921
rno-mir-1249	rno-miR-1249	3.521	0.0312	MIMAT0017892	MI0015470
rno-mir-30a	rno-miR-30a-5p	3.4357	7.2949e-08	MIMAT0000808	MI0000870
rno-mir-499	rno-miR-499-5p	3.2184	0.0467	MIMAT0003381	MI0003721
rno-mir-31a	rno-miR-31a-5p	3.1929	0.0038	MIMAT0000810	MI0000872
rno-mir-674	rno-miR-674-3p	3.1748	0.0058	MIMAT0005330	MI0006159
rno-mir-455	rno-miR-455-3p	3.166	0.0004	MIMAT0017308	MI0006148
rno-mir-466b-2	rno-miR-466b-2-3p	3.1512	0.0022	MIMAT0017286	MI0006113
rno-mir-466b-4	rno-miR-466b-4-3p	3.1512	0.0022	MIMAT0037262	MI0031780
rno-mir-101a	rno-miR-101a-3p	3.1194	6.6554e-08	MIMAT0000823	MI0000886
rno-mir-195	rno-miR-195-5p	3.0833	0.0002	MIMAT0000870	MI0000939
rno-mir-21	rno-miR-21-5p	3.0717	6.1435e-06	MIMAT0000790	MI0000850
rno-mir-671	rno-miR-671	3.0411	0.0011	MIMAT0005326	MI0006156
rno-mir-29a	rno-miR-29a-3p	2.9963	1.1688e-07	MIMAT0000802	MI0000863
rno-mir-455	rno-miR-455-5p	2.9702	6.9152e-05	MIMAT0005316	MI0006148
rno-mir-125b-2	rno-miR-125b-2-3p	2.965	8.9012e-05	MIMAT0026467	MI0000897
rno-mir-26b	rno-miR-26b-5p	2.7583	0.0012	MIMAT0000797	MI0000858
rno-mir-374	rno-miR-374-5p	2.7452	0.0003	MIMAT0003208	MI0003552
rno-mir-497	rno-miR-497-5p	2.6987	0.0003	MIMAT0003383	MI0003724
rno-mir-30c-2	rno-miR-30c-2-3p	2.6841	0.0037	MIMAT0005442	MI0000871
rno-mir-34a	rno-miR-34a-5p	2.6431	0.0015	MIMAT0000815	MI0000877
rno-mir-27b	rno-miR-27b-3p	2.6314	0.0002	MIMAT0000798	MI0000859
rno-mir-30d	rno-miR-30d-3p	2.6225	0.0003	MIMAT0004722	MI0000869
rno-mir-30e	rno-miR-30e-3p	2.6084	5.6465e-05	MIMAT0004720	MI0000867
rno-mir-29a	rno-miR-29a-5p	2.5913	0.0313	MIMAT0004718	MI0000863
rno-mir-361	rno-miR-361-5p	2.4222	0.002	MIMAT0003117	MI0003481
rno-mir-21	rno-miR-21-3p	2.4215	0.0016	MIMAT0004711	MI0000850
rno-mir-1843a	rno-miR-1843a-3p	2.4077	0.0363	MIMAT0024848	MI0021535
rno-mir-155	rno-miR-155-5p	2.3719	0.0089	MIMAT0030409	MI0025509
rno-mir-664-2	rno-miR-664-3p	2.3038	0.0488	MIMAT0003382	MI0003723
rno-mir-664-1	rno-miR-664-3p_2	2.3038	0.0488	MIMAT0003382	MI0003722
rno-let-7g	rno-let-7g-5p	2.2691	0.0005	MIMAT0035719	MI0030347
rno-mir-144	rno-miR-144-5p	2.2636	5.3405e-05	MIMAT0017130	MI0000917
rno-mir-148a	rno-miR-148a-3p	2.2342	0.0011	MIMAT0035725	MI0030350
rno-mir-103-2	rno-miR-103-3p_2	2.0994	0.0017	MIMAT0000824	MI0000887
rno-mir-103-1	rno-miR-103-3p	2.0981	0.0017	MIMAT0000824	MI0000888
rno-mir-1839	rno-miR-1839-5p	2.0943	9.8712e-05	MIMAT0024843	MI0021533
rno-mir-30d	rno-miR-30d-5p	2.0062	0.0006	MIMAT0000807	MI0000869
rno-mir-210	rno-miR-210-3p	1.9792	5.7535e-05	MIMAT0000881	MI0000950
rno-let-7f-2	rno-let-7f-2-3p	1.9211	0.0413	MIMAT0017090	MI0000834
rno-mir-345	rno-miR-345-3p	1.9105	0.0081	MIMAT0004655	MI0000631
rno-mir-872	rno-miR-872-5p	1.8241	0.0002	MIMAT0005282	MI0006117
rno-let-7a-1	rno-let-7a-1-3p	1.7105	0.0283	MIMAT0017085	MI0000827
rno-mir-20a	rno-miR-20a-5p	1.7015	0.007	MIMAT0000602	MI0000638
rno-mir-144	rno-miR-144-3p	1.6759	0.0268	MIMAT0000850	MI0000917
rno-mir-30e	rno-miR-30e-5p	1.635	0.0059	MIMAT0000805	MI0000867
rno-let-7c-2	rno-let-7c-2-3p	1.622	0.0443	MIMAT0017088	MI0000831
rno-mir-363	rno-miR-363-3p	-1.6219	0.0214	MIMAT0003210	MI0003553
rno-mir-181c	rno-miR-181c-3p	-1.6966	0.0077	MIMAT0017137	MI0000924
rno-mir-484	rno-miR-484	-1.7035	0.0496	MIMAT0005319	MI0006151
rno-mir-142	rno-miR-142-3p	-1.7154	0.0206	MIMAT0000848	MI0000915
rno-mir-142	rno-miR-142-5p	-1.7408	0.0072	MIMAT0000847	MI0000915
rno-let-7i	rno-let-7i-5p	-1.747	0.0084	MIMAT0000779	MI0000835
rno-mir-450b-1	rno-miR-450b-5p	-1.8047	0.0209	MIMAT0035746	MI0030362
rno-mir-450b-2	rno-miR-450b-5p_2	-1.8047	0.0209	MIMAT0035746	MI0031772
rno-mir-324	rno-miR-324-3p	-1.8653	0.0405	MIMAT0000554	MI0000594
rno-mir-151	rno-miR-151-5p	-1.881	0.0046	MIMAT0000613	MI0000647
rno-mir-92b	rno-miR-92b-3p	-1.8859	0.0011	MIMAT0005340	MI0006167
rno-mir-150	rno-miR-150-5p	-1.9325	0.0228	MIMAT0000853	MI0000920
rno-mir-6328	rno-miR-6328	-2.0935	0.0042	MIMAT0025067	MI0021852
rno-mir-181b-1	rno-miR-181b-5p	-2.1739	0.0004	MIMAT0000859	MI0000926
rno-mir-181b-2	rno-miR-181b-5p_2	-2.1821	0.0004	MIMAT0000859	MI0000927
rno-mir-328a	rno-miR-328a-3p	-2.1879	0.0015	MIMAT0000564	MI0000602
rno-mir-132	rno-miR-132-3p	-2.1943	0.0475	MIMAT0000838	MI0000905
rno-mir-342	rno-miR-342-5p	-2.302	0.033	MIMAT0004652	MI0000626
rno-mir-351-1	rno-miR-351-5p	-2.3817	0.0056	MIMAT0000608	MI0000642
rno-mir-351-2	rno-miR-351-5p_2	-2.3817	0.0056	MIMAT0000608	MI0031766
rno-let-7d	rno-let-7d-5p	-2.5261	7.0196e-07	MIMAT0000562	MI0000601
rno-mir-423	rno-miR-423-5p	-2.5399	0.0074	MIMAT0017305	MI0006145
rno-mir-181d	rno-miR-181d-5p	-2.8004	1.5528e-06	MIMAT0005299	MI0006132
rno-mir-128-2	rno-miR-128-3p_2	-2.8011	0.0002	MIMAT0000834	MI0000901
rno-mir-128-1	rno-miR-128-3p	-2.8282	0.0003	MIMAT0000834	MI0000900
rno-let-7d	rno-let-7d-3p	-2.831	7.7118e-05	MIMAT0000563	MI0000601
rno-let-7a-2	rno-let-7a-5p_2	-2.9761	1.686e-07	MIMAT0000774	MI0000828
rno-let-7a-1	rno-let-7a-5p	-3.0002	1.4302e-07	MIMAT0000774	MI0000827
rno-mir-34c	rno-miR-34c-5p	-3.0276	0.0011	MIMAT0000814	MI0000876
rno-mir-326	rno-miR-326-3p	-3.3073	9.4476e-06	MIMAT0000560	MI0000599
rno-mir-223	rno-miR-223-5p	-3.8423	1.5383e-07	MIMAT0017165	MI0000963
rno-mir-1306	rno-miR-1306-5p	-3.8601	0.0329	MIMAT0024851	MI0021537
rno-mir-128-1	rno-miR-128-1-5p	-4.0189	0.0298	MIMAT0017118	MI0000900
rno-mir-676	rno-miR-676	-4.5387	0.0016	MIMAT0037264	MI0031786
rno-mir-181a-2	rno-miR-181a-2-3p	-4.6558	0.0069	MIMAT0017138	MI0000925
rno-let-7e	rno-let-7e-5p	-5.0406	2.0393e-06	MIMAT0000777	MI0000832
rno-mir-98	rno-miR-98-5p	-5.1185	5.9738e-10	MIMAT0000819	MI0000882
rno-mir-702	rno-miR-702-3p	-6.6595	0.0249	MIMAT0017885	MI0015464
rno-mir-409a	rno-miR-409a-3p	-8.3031	0.0109	MIMAT0003205	MI0003550

## Sheet: APAP - Urine - miRNA
Treatment	1250 mg/kg APAP
Timepoint	24 hours post-dose
Tissue	Urine
Precursor ID	Mature ID	Fold change	P-value	Transcript Name	Gene ID
rno-mir-320	rno-miR-320-5p	12.0549	5.214e-06	MIMAT0017168	MI0000972
rno-mir-126a	rno-miR-126a-5p	5.9625	0.0133	MIMAT0000831	MI0000898
rno-mir-185	rno-miR-185-5p	5.7491	0.0077	MIMAT0000862	MI0000930
rno-mir-130b	rno-miR-130b-3p	4.9261	0.0279	MIMAT0000837	MI0000904
rno-mir-148a	rno-miR-148a-5p	4.0739	0.0269	MIMAT0035724	MI0030350
rno-mir-3473	rno-miR-3473	2.224	0.015	MIMAT0024853	MI0021538
rno-let-7c-1	rno-let-7c-5p	-2.3325	0.0188	MIMAT0000776	MI0000830
rno-let-7c-2	rno-let-7c-5p_2	-2.4126	0.0187	MIMAT0000776	MI0000831
rno-mir-200b	rno-miR-200b-3p	-2.7997	0.0479	MIMAT0000875	MI0000944

## Sheet: CCL4 - Liver - miRNA
Treatment	1250 mg/kg APAP
Timepoint	24 hours post-dose
Tissue	Liver
Precursor ID	Mature ID	Fold change	P-value	Transcript Name	Gene ID
rno-mir-146b	rno-miR-146b-5p	4.178	2.051e-35	MIMAT0005595	MI0006342
rno-mir-223	rno-miR-223-3p	2.5923	1.9153e-16	MIMAT0000892	MI0000963
rno-mir-155	rno-miR-155-5p	2.2958	7.0946e-11	MIMAT0030409	MI0025509
rno-mir-342	rno-miR-342-3p	1.495	0.0016	MIMAT0000589	MI0000626
rno-mir-1247	rno-miR-1247-5p	-1.5812	0.0003	MIMAT0035721	MI0030348
rno-mir-1247	rno-miR-1247-3p	-1.6056	2.9118e-05	MIMAT0035722	MI0030348

## Sheet: CCL4 - Plasma - miRNA
Treatment	1250 mg/kg APAP
Timepoint	24 hours post-dose
Tissue	Plasma
Precursor ID	Mature ID	Fold change	P-value	Transcript Name	Gene ID
rno-mir-122	rno-miR-122-5p	27.0931	2.1146e-16	MIMAT0000827	MI0000891
rno-mir-802	rno-miR-802-3p	15.99	1.4493e-10	MIMAT0017362	MI0012602
rno-mir-122	rno-miR-122-3p	14.812	3.4123e-11	MIMAT0017116	MI0000891
rno-mir-802	rno-miR-802-5p	6.1467	4.5333e-05	MIMAT0012840	MI0012602
rno-mir-193a	rno-miR-193a-3p	5.8802	7.4749e-08	MIMAT0000868	MI0000936
rno-mir-192	rno-miR-192-3p	4.8877	0.0004	MIMAT0017147	MI0000935
rno-mir-192	rno-miR-192-5p	4.4929	4.3807e-05	MIMAT0000867	MI0000935
rno-mir-194-1	rno-miR-194-5p_2	4.2989	0.0002	MIMAT0000869	MI0000937
rno-mir-182	rno-miR-182	4.1337	0.0001	MIMAT0005300	MI0006133
rno-mir-194-2	rno-miR-194-5p	4.0642	0.0003	MIMAT0000869	MI0000938
rno-mir-194-2	rno-miR-194-3p	4.0425	0.0029	MIMAT0017148	MI0000938
rno-mir-365	rno-miR-365-3p	3.5188	0.0017	MIMAT0001549	MI0001656
rno-mir-200b	rno-miR-200b-3p	3.2281	0.0115	MIMAT0000875	MI0000944
rno-mir-22	rno-miR-22-5p	3.0327	0.0035	MIMAT0003152	MI0000851
rno-mir-183	rno-miR-183-5p	2.8641	0.0116	MIMAT0000860	MI0000928
rno-mir-101b	rno-miR-101b-3p	2.7595	0.0008	MIMAT0000615	MI0000648
rno-mir-200a	rno-miR-200a-3p	2.7554	0.0129	MIMAT0000874	MI0000943
rno-mir-31a	rno-miR-31a-5p	2.474	0.0234	MIMAT0000810	MI0000872
rno-mir-429	rno-miR-429	2.338	0.0314	MIMAT0001538	MI0001643
rno-mir-155	rno-miR-155-5p	2.2889	0.0161	MIMAT0030409	MI0025509
rno-mir-19a	rno-miR-19a-3p	1.9083	0.0263	MIMAT0000789	MI0000849
rno-mir-20a	rno-miR-20a-5p	1.8173	0.0057	MIMAT0000602	MI0000638
rno-mir-22	rno-miR-22-3p	1.7687	0.0476	MIMAT0000791	MI0000851
rno-mir-21	rno-miR-21-5p	1.7222	0.0445	MIMAT0000790	MI0000850
rno-mir-532	rno-miR-532-5p	1.5659	0.0257	MIMAT0005322	MI0006154
rno-mir-340-1	rno-miR-340-5p	1.5615	0.0115	MIMAT0004650	MI0000622
rno-mir-340-2	rno-miR-340-5p_2	1.5615	0.0115	MIMAT0004650	MI0031764
rno-mir-10a	rno-miR-10a-5p	-1.7384	0.0419	MIMAT0000782	MI0000841
rno-let-7d	rno-let-7d-3p	-1.7407	0.0488	MIMAT0000563	MI0000601
rno-mir-484	rno-miR-484	-1.7532	0.0273	MIMAT0005319	MI0006151
rno-mir-328a	rno-miR-328a-3p	-1.8445	0.0211	MIMAT0000564	MI0000602
rno-mir-423	rno-miR-423-3p	-1.8651	0.0437	MIMAT0005313	MI0006145
rno-mir-149	rno-miR-149-5p	-2.0481	0.0412	MIMAT0035726	MI0030351
rno-mir-10b	rno-miR-10b-5p	-2.1107	0.0244	MIMAT0000783	MI0000842
rno-mir-6328	rno-miR-6328	-2.1435	0.0023	MIMAT0025067	MI0021852
rno-mir-423	rno-miR-423-5p	-2.1832	0.0301	MIMAT0017305	MI0006145
rno-mir-434-1	rno-miR-434-3p	-2.1868	0.0289	MIMAT0005315	MI0006147
rno-mir-434-2	rno-miR-434-3p_2	-2.1868	0.0289	MIMAT0005315	MI0031771
rno-mir-136	rno-miR-136-5p	-2.2722	0.0398	MIMAT0000842	MI0000909
rno-mir-125a	rno-miR-125a-5p	-2.4627	0.0021	MIMAT0000829	MI0000895
rno-mir-10b	rno-miR-10b-3p	-2.4758	0.0457	MIMAT0017092	MI0000842
rno-mir-127	rno-miR-127-3p	-2.7624	0.006	MIMAT0000833	MI0000899
rno-mir-133a	rno-miR-133a-5p	-2.9348	0.0049	MIMAT0017124	MI0000906
rno-mir-540	rno-miR-540-3p	-2.9558	0.0233	MIMAT0003174	MI0003524
rno-mir-204	rno-miR-204-5p	-2.975	0.0218	MIMAT0000877	MI0000946
rno-mir-3577	rno-miR-3577	-3.1086	0.0095	MIMAT0017863	MI0015449
rno-mir-351-1	rno-miR-351-5p	-3.1694	0.0005	MIMAT0000608	MI0000642
rno-mir-351-2	rno-miR-351-5p_2	-3.1694	0.0005	MIMAT0000608	MI0031766
rno-mir-205	rno-miR-205	-3.5586	0.0038	MIMAT0000878	MI0000947
rno-mir-133b	rno-miR-133b-3p	-3.7872	0.0016	MIMAT0003126	MI0003490
rno-mir-676	rno-miR-676	-4.7271	0.0002	MIMAT0037264	MI0031786
rno-mir-133a	rno-miR-133a-3p	-4.9733	0.0001	MIMAT0000839	MI0000906

## Sheet: CCL4 - Urine - miRNA
Treatment	1250 mg/kg APAP
Timepoint	24 hours post-dose
Tissue	Urine
Precursor ID	Mature ID	Fold change	P-value	Transcript Name	Gene ID
rno-mir-450a	rno-miR-450a-5p	10.223	0.0019	MIMAT0001547	MI0001654
rno-mir-92a-1	rno-miR-92a-1-5p	5.0809	0.0351	MIMAT0017107	MI0000878
rno-mir-184	rno-miR-184	3.8935	0.0285	MIMAT0000861	MI0000929
rno-mir-3473	rno-miR-3473	2.7515	0.0048	MIMAT0024853	MI0021538
rno-let-7i	rno-let-7i-5p	2.6655	0.0128	MIMAT0000779	MI0000835
rno-mir-10b	rno-miR-10b-5p	2.0414	0.0171	MIMAT0000783	MI0000842
rno-mir-21	rno-miR-21-5p	-2.3861	0.014	MIMAT0000790	MI0000850
rno-mir-182	rno-miR-182	-2.5418	0.0252	MIMAT0005300	MI0006133
rno-mir-141	rno-miR-141-3p	-3.4533	0.035	MIMAT0000846	MI0000914
rno-mir-351-1	rno-miR-351-5p	-4.5825	0.0475	MIMAT0000608	MI0000642
rno-mir-351-2	rno-miR-351-5p_2	-4.5825	0.0475	MIMAT0000608	MI0031766
rno-mir-148a	rno-miR-148a-3p	-4.8433	0.0078	MIMAT0035725	MI0030350
rno-mir-21	rno-miR-21-3p	-5.2811	0.0253	MIMAT0004711	MI0000850
rno-mir-30c-1	rno-miR-30c-5p	-6.2215	0.0023	MIMAT0000804	MI0000866
rno-mir-30c-2	rno-miR-30c-5p_2	-6.2215	0.0023	MIMAT0000804	MI0000871
rno-let-7b	rno-let-7b-5p	-6.5823	0.0105	MIMAT0000775	MI0000829
