# Supplementary material for: Identification of microRNA biomarker candidates in urine and plasma from rats with kidney or liver damage
Source: J Appl Toxicol. 2016 Jul 11;37(3):278–86. doi: 10.1002/jat.3358 (PMC5298042; doi:10.1002/jat.3358)
Supplement: Supplementary file 2 — Supporting info item [file JAT-37-278-s002.xlsx]

## Sheet: Comparion of TLDA vs miR-Seq
	TaqMan® Array Rodent MicroRNA A+B Cards Set v3.0	miRNAs detected by miR-seq
	mmu-let-7a-1-3p,mmu-let-7c-2-3p,rno-let-7a-1-3p,rno-let-7c-2-3p,	rno-let-7a-1-3p
	mmu-let-7a-5p,rno-let-7a-5p,	rno-let-7a-5p
		rno-let-7a-2-3p
		rno-let-7a-5p_2
	mmu-let-7b-3p,rno-let-7b-3p	rno-let-7b-3p
	mmu-let-7b-5p,rno-let-7b-5p,	rno-let-7b-5p
	mmu-let-7c-1-3p,rno-let-7c-1-3p,	rno-let-7c-1-3p
		rno-let-7c-2-3p
	mmu-let-7c-5p,rno-let-7c-5p,	rno-let-7c-5p
		rno-let-7c-5p_2
	mmu-let-7d-3p,rno-let-7d-3p,	rno-let-7d-3p
	mmu-let-7d-5p,rno-let-7d-5p,	rno-let-7d-5p
	mmu-let-7e-3p,rno-let-7e-3p	rno-let-7e-3p
	mmu-let-7e-5p,rno-let-7e-5p,	rno-let-7e-5p
	mmu-let-7f-1-3p,	rno-let-7f-1-3p
		rno-let-7f-2-3p
	mmu-let-7f-5p,rno-let-7f-5p,	rno-let-7f-5p
		rno-let-7f-5p_2
	mmu-let-7g-3p,	rno-let-7g-3p
	mmu-let-7g-5p,rno-let-7g-5p,	rno-let-7g-5p
	mmu-let-7i-3p,rno-let-7i-3p,	rno-let-7i-3p
	mmu-let-7i-5p,rno-let-7i-5p,	rno-let-7i-5p
		rno-miR-100-3p
	mmu-miR-100-5p,rno-miR-100-5p,	rno-miR-100-5p
	mmu-miR-101a-3p,rno-miR-101a-3p,	rno-miR-101a-3p
	rno-miR-101b-3p	rno-miR-101b-3p
		rno-miR-101b-5p
	mmu-miR-101a-5p,rno-miR-101a-5p,	rno-miR-101a-5p
	mmu-miR-103-3p,rno-miR-103-3p,	rno-miR-103-3p
		rno-miR-103-3p_2
		rno-miR-103-1-5p
		rno-miR-103-2-5p
	mmu-miR-105	rno-miR-105
	mmu-miR-106a-5p
	mmu-miR-106b-3p,rno-miR-106b-3p	rno-miR-106b-3p
	mmu-miR-106b-5p,rno-miR-106b-5p,	rno-miR-106b-5p
	mmu-miR-107-3p,rno-miR-107-3p,	rno-miR-107-3p
		rno-miR-107-5p
	mmu-miR-10a-3p,rno-miR-10a-3p	rno-miR-10a-3p
	mmu-miR-10a-5p,rno-miR-10a-5p,	rno-miR-10a-5p
	mmu-miR-10b-3p,	rno-miR-10b-3p
	mmu-miR-10b-5p,	rno-miR-10b-5p
	mmu-miR-1188-5p,rno-miR-1188-5p	rno-miR-1188-5p
		rno-miR-1188-3p
	mmu-miR-1191a
	mmu-miR-1192
	mmu-miR-1193-3p
	mmu-miR-1194
		rno-miR-1193-3p
	mmu-miR-1195	rno-miR-1193-5p
	mmu-miR-1197-3p,
	mmu-miR-1198-5p
		rno-miR-1199-3p
	mmu-miR-1199-5p	rno-miR-1199-5p
	mmu-miR-1224-5p,rno-miR-1224	rno-miR-1224
	mmu-miR-122-5p,rno-miR-122-5p,	rno-miR-122-5p
		rno-miR-122-3p
	mmu-miR-124-3p,rno-miR-124-3p	rno-miR-124-3p
		rno-miR-124-3p_2
		rno-miR-124-3p_3
	mmu-miR-124-5p,rno-miR-124-5p	rno-miR-124-5p
		rno-miR-124-5p_2
		rno-miR-124-5p_3
		rno-miR-1247-3p
		rno-miR-1247-5p
		rno-miR-1249
	mmu-miR-125a-3p,rno-miR-125a-3p	rno-miR-125a-3p
	mmu-miR-125a-5p,rno-miR-125a-5p	rno-miR-125a-5p
	mmu-miR-125b-1-3p,rno-miR-125b-1-3p	rno-miR-125b-1-3p
	mmu-miR-125b-2-3p	rno-miR-125b-2-3p
	mmu-miR-125b-5p,rno-miR-125b-5p,	rno-miR-125b-5p
		rno-miR-125b-5p_2
	mmu-miR-126a-3p,rno-miR-126a-3p,	rno-miR-126a-3p
	mmu-miR-126a-5p,rno-miR-126a-5p,	rno-miR-126a-5p
		rno-miR-126b
	mmu-miR-127-3p,rno-miR-127-3p,	rno-miR-127-3p
	mmu-miR-127-5p	rno-miR-127-5p
	mmu-miR-128-3p,rno-miR-128-3p,	rno-miR-128-3p
		rno-miR-128-3p_2
		rno-miR-128-1-5p
		rno-miR-128-2-5p
	mmu-miR-129-2-3p,rno-miR-129-2-3p,	rno-miR-129-2-3p
		rno-miR-129-1-3p
	mmu-miR-129-5p,rno-miR-129-5p,	rno-miR-129-5p
		rno-miR-129-5p_2
		rno-miR-1297
		rno-miR-1298
	mmu-miR-1306-3p,	rno-miR-1306-3p
		rno-miR-1306-5p
	mmu-miR-130a-3p,rno-miR-130a-3p,	rno-miR-130a-3p
		rno-miR-130a-5p
	mmu-miR-130b-3p,rno-miR-130b-3p,	rno-miR-130b-3p
	mmu-miR-130b-5p,rno-miR-130b-5p,	rno-miR-130b-5p
	mmu-miR-132-3p,rno-miR-132-3p,	rno-miR-132-3p
		rno-miR-132-5p
	mmu-miR-133a-3p,rno-miR-133a-3p,	rno-miR-133a-3p
	mmu-miR-133a-5p	rno-miR-133a-5p
	mmu-miR-133b-3p,rno-miR-133b-3p	rno-miR-133b-3p
		rno-miR-133b-5p
		rno-miR-133c
	mmu-miR-134-5p,rno-miR-134-5p	rno-miR-134-5p
		rno-miR-134-3p
	mmu-miR-135a-5p,rno-miR-135a-5p,	rno-miR-135a-5p
	rno-miR-135a-3p	rno-miR-135a-3p
	mmu-miR-135b-5p,rno-miR-135b-5p,	rno-miR-135b-5p
		rno-miR-135b-3p
	mmu-miR-136-3p	rno-miR-136-3p
	mmu-miR-136-5p	rno-miR-136-5p
	mmu-miR-137-3p,rno-miR-137-3p,	rno-miR-137-3p
		rno-miR-137-5p
	mmu-miR-138-1-3p,rno-miR-138-1-3p	rno-miR-138-1-3p
		rno-miR-138-2-3p
	mmu-miR-138-5p,rno-miR-138-5p,	rno-miR-138-5p
		rno-miR-138-5p_2
	mmu-miR-139-3p,rno-miR-139-3p	rno-miR-139-3p
	mmu-miR-139-5p,rno-miR-139-5p,	rno-miR-139-5p
	mmu-miR-140-3p,rno-miR-140-3p	rno-miR-140-3p
	mmu-miR-140-5p,rno-miR-140-5p,	rno-miR-140-5p
	mmu-miR-141-3p,rno-miR-141-3p	rno-miR-141-3p
	mmu-miR-141-5p	rno-miR-141-5p
	mmu-miR-142a-3p,rno-miR-142-3p,	rno-miR-142-3p
	mmu-miR-142a-5p,rno-miR-142-5p,	rno-miR-142-5p
	mmu-miR-143-3p,	rno-miR-143-3p
		rno-miR-143-5p
	mmu-miR-144-3p,rno-miR-144-3p,	rno-miR-144-3p
		rno-miR-144-5p
	mmu-miR-145a-3p	rno-miR-145-3p
	mmu-miR-145a-5p,rno-miR-145-5p,	rno-miR-145-5p
	mmu-miR-146a-5p,rno-miR-146a-5p,	rno-miR-146a-5p
		rno-miR-146a-3p
	mmu-miR-146b-3p	rno-miR-146b-3p
	mmu-miR-146b-5p,	rno-miR-146b-5p
	mmu-miR-147-3p,rno-miR-147	rno-miR-147
	mmu-miR-148a-3p,	rno-miR-148a-3p
	mmu-miR-148a-5p,	rno-miR-148a-5p
	mmu-miR-148b-3p,rno-miR-148b-3p,	rno-miR-148b-3p
	rno-miR-148b-5p	rno-miR-148b-5p
	mmu-miR-149-5p,rno-miR-149-5p,	rno-miR-149-5p
		rno-miR-149-3p
	mmu-miR-150-3p	rno-miR-150-3p
	mmu-miR-150-5p,rno-miR-150-5p,	rno-miR-150-5p
	mmu-miR-151-3p,rno-miR-151-3p	rno-miR-151-3p
	mmu-miR-151-5p,rno-miR-151-5p,	rno-miR-151-5p
	mmu-miR-152-3p,rno-miR-152-3p,	rno-miR-152-3p
		rno-miR-152-5p
	mmu-miR-153-3p,rno-miR-153-3p,	rno-miR-153-3p
		rno-miR-153-5p
	mmu-miR-154-3p,rno-miR-154-3p	rno-miR-154-3p
	mmu-miR-154-5p,rno-miR-154-5p	rno-miR-154-5p
	mmu-miR-155-5p,rno-miR-155-5p	rno-miR-155-3p
		rno-miR-155-5p
	mmu-miR-15a-3p
	mmu-miR-15a-5p,
	mmu-miR-15b-3p,rno-miR-15b-3p	rno-miR-15b-3p
	mmu-miR-15b-5p,rno-miR-15b-5p,	rno-miR-15b-5p
	mmu-miR-16-1-3p,	rno-miR-16-3p
	mmu-miR-16-5p,rno-miR-16-5p,	rno-miR-16-5p
	mmu-miR-17-3p	rno-miR-17-1-3p
		rno-miR-17-2-3p
	mmu-miR-17-5p,rno-miR-17-5p,	rno-miR-17-5p
		rno-miR-17-5p_2
	mmu-miR-181a-1-3p,rno-miR-181a-1-3p,	rno-miR-181a-1-3p
	mmu-miR-181a-2-3p	rno-miR-181a-2-3p
	mmu-miR-181a-5p,rno-miR-181a-5p,	rno-miR-181a-5p
		rno-miR-181a-5p_2
		rno-miR-181b-1-3p
		rno-miR-181b-2-3p
		rno-miR-181b-5p
		rno-miR-181b-5p_2
	mmu-miR-181c-5p,rno-miR-181c-5p,	rno-miR-181c-5p
		rno-miR-181c-3p
		rno-miR-181d-3p
		rno-miR-181d-5p
	mmu-miR-182-5p,rno-miR-182	rno-miR-182
	mmu-miR-183-3p	rno-miR-183-3p
	mmu-miR-183-5p,rno-miR-183-5p,	rno-miR-183-5p
	mmu-miR-1839-3p	rno-miR-1839-3p
	mmu-miR-1839-5p,rno-miR-1839-5p,	rno-miR-1839-5p
	mmu-miR-184-3p,rno-miR-184,	rno-miR-184
		rno-miR-1843a-3p
		rno-miR-1843a-5p
		rno-miR-1843b-3p
		rno-miR-1843b-5p
	mmu-miR-185-5p,rno-miR-185-5p,	rno-miR-185-5p
		rno-miR-185-3p
	mmu-miR-186-3p
	mmu-miR-186-5p,rno-miR-186-5p,	rno-miR-186-5p
		rno-miR-186-3p
	mmu-miR-187-3p,rno-miR-187-3p,	rno-miR-187-3p
		rno-miR-187-5p
	mmu-miR-188-3p	rno-miR-188-3p
	mmu-miR-188-5p,rno-miR-188-5p	rno-miR-188-5p
	mmu-miR-1893
	mmu-miR-1894-5p
	mmu-miR-1896	rno-miR-1896
	mmu-miR-1897-3p
	mmu-miR-1897-5p
	mmu-miR-1898
	mmu-miR-1899
	mmu-miR-18a-3p,	rno-miR-18a-3p
	mmu-miR-18a-5p,rno-miR-18a-5p,	rno-miR-18a-5p
	mmu-miR-18b-5p
		rno-miR-190a-3p
		rno-miR-190a-3p_2
		rno-miR-190a-5p
		rno-miR-190a-5p_2
		rno-miR-190b-3p
		rno-miR-190b-5p
	mmu-miR-1900
	mmu-miR-1901
	mmu-miR-1902
	mmu-miR-1903
	mmu-miR-1904
	mmu-miR-1905
	mmu-miR-1906
		rno-miR-1912-3p
		rno-miR-1912-5p
	mmu-miR-190a-5p,rno-miR-190a-5p,
	mmu-miR-190b-5p,
	mmu-miR-191-3p,rno-miR-191a-3p	rno-miR-191a-3p
	mmu-miR-191-5p,rno-miR-191a-5p,	rno-miR-191a-5p
		rno-miR-191b
	mmu-miR-192-5p,rno-miR-192-5p,	rno-miR-192-3p
		rno-miR-192-5p
	mmu-miR-1927
	mmu-miR-1928
	mmu-miR-1930-5p
	mmu-miR-1931
	mmu-miR-1932
	mmu-miR-1933-3p
	mmu-miR-1933-5p
	mmu-miR-1934-5p
	mmu-miR-1936
	mmu-miR-1938
	mmu-miR-193a-3p,rno-miR-193a-3p,	rno-miR-193a-3p
	mmu-miR-193a-5p,rno-miR-193a-5p	rno-miR-193a-5p
	mmu-miR-193b-3p,	rno-miR-193b-3p
		rno-miR-193b-5p
	mmu-miR-1941-3p
	mmu-miR-1941-5p
	mmu-miR-1942
	mmu-miR-1943-5p
	mmu-miR-1945
	mmu-miR-194-5p,rno-miR-194-5p,	rno-miR-194-5p
		rno-miR-194-5p_2
		rno-miR-194-3p
	mmu-miR-1946a
	mmu-miR-1947-5p
	mmu-miR-1948-3p
	mmu-miR-1949	rno-miR-1949
	mmu-miR-1950
	mmu-miR-1951
	mmu-miR-1952
	mmu-miR-1953
	mmu-miR-1954
	mmu-miR-1956,rno-miR-1956-5p	rno-miR-1956-5p
		rno-miR-1956-3p
	mmu-miR-1957a
	mmu-miR-1958
	mmu-miR-195a-5p,rno-miR-195-5p,	rno-miR-195-5p
		rno-miR-195-3p
	mmu-miR-1960
	mmu-miR-1961
	mmu-miR-1962
	mmu-miR-1963
	mmu-miR-1964-3p
	mmu-miR-1966-5p
	mmu-miR-1967
	mmu-miR-1968-5p
	mmu-miR-1969
	mmu-miR-196a-2-3p,rno-miR-196a-3p	rno-miR-196a-3p
	mmu-miR-196a-5p,rno-miR-196a-5p,	rno-miR-196a-5p
	mmu-miR-196b-5p,rno-miR-196b-5p,	rno-miR-196b-5p
		rno-miR-196b-5p_2
		rno-miR-196b-3p
		rno-miR-196b-3p_2
		rno-miR-196c-3p
	rno-miR-196c-5p	rno-miR-196c-5p
	mmu-miR-1970
	mmu-miR-1971
	mmu-miR-1981-5p
	mmu-miR-1982-3p
	mmu-miR-199a-3p,mmu-miR-199b-3p,rno-miR-199a-3p,	rno-miR-199a-3p
	mmu-miR-199a-5p,rno-miR-199a-5p,	rno-miR-199a-5p
	mmu-miR-199b-5p
	mmu-miR-19a-3p,rno-miR-19a-3p,
	mmu-miR-19a-5p	rno-miR-19a-5p
		rno-miR-19a-3p
	mmu-miR-19b-3p,rno-miR-19b-3p,	rno-miR-19b-3p
		rno-miR-19b-3p_2
		rno-miR-19b-1-5p
		rno-miR-19b-2-5p
	mmu-miR-1a-3p,rno-miR-1b,	rno-miR-1-3p
	rno-miR-1-5p	rno-miR-1-5p
	mmu-miR-1b-5p	rno-miR-1b
	mmu-miR-200a-3p,rno-miR-200a-3p,	rno-miR-200a-3p
	mmu-miR-200a-5p	rno-miR-200a-5p
	mmu-miR-200b-3p,	rno-miR-200b-3p
	mmu-miR-200b-5p,rno-miR-200b-5p	rno-miR-200b-5p
	mmu-miR-200c-3p,	rno-miR-200c-3p
	mmu-miR-200c-5p	rno-miR-200c-5p
	mmu-miR-201-5p	rno-miR-201-5p
		rno-miR-201-3p
	mmu-miR-202-3p	rno-miR-202-3p
	mmu-miR-202-5p,	rno-miR-202-5p
	mmu-miR-203-3p,rno-miR-203a-3p	rno-miR-203a-3p
	mmu-miR-203-5p,	rno-miR-203a-5p
		rno-miR-203b-3p
		rno-miR-203b-5p
	mmu-miR-204-5p,rno-miR-204-5p,	rno-miR-204-5p
	rno-miR-204-3p	rno-miR-204-3p
	mmu-miR-205-5p,	rno-miR-205
	mmu-miR-206-3p,rno-miR-206-3p,	rno-miR-206-3p
		rno-miR-206-5p
	mmu-miR-207	rno-miR-207
	mmu-miR-208a-3p,	rno-miR-208a-3p
		rno-miR-208a-5p
	mmu-miR-208b-3p,	rno-miR-208b-3p
		rno-miR-208b-5p
	mmu-miR-20a-3p	rno-miR-20a-3p
	mmu-miR-20a-5p,rno-miR-20a-5p,	rno-miR-20a-5p
	mmu-miR-20b-3p	rno-miR-20b-3p
	mmu-miR-20b-5p,rno-miR-20b-5p,	rno-miR-20b-5p
	mmu-miR-210-3p,rno-miR-210-3p,	rno-miR-210-3p
		rno-miR-210-5p
	mmu-miR-211-5p,rno-miR-211-5p	rno-miR-211-5p
		rno-miR-211-3p
	mmu-miR-212-3p,rno-miR-212-3p	rno-miR-212-3p
		rno-miR-212-5p
	mmu-miR-2136
	mmu-miR-2139
	mmu-miR-214-3p,	rno-miR-214-3p
	mmu-miR-214-5p,	rno-miR-214-5p
	mmu-miR-215-5p
	mmu-miR-216a-5p,rno-miR-216a-5p,	rno-miR-216a-5p
		rno-miR-216a-3p
	mmu-miR-216b-5p,rno-miR-216b-5p	rno-miR-216b-5p
		rno-miR-216b-3p
	mmu-miR-217-5p	rno-miR-217-5p
		rno-miR-217-3p
	mmu-miR-218-1-3p
	mmu-miR-218-2-3p,rno-miR-218a-2-3p	rno-miR-218a-2-3p
	mmu-miR-2183
	mmu-miR-218-5p,rno-miR-218a-5p,	rno-miR-218a-5p
		rno-miR-218a-5p_2
		rno-miR-218a-1-3p
		rno-miR-218b
	mmu-miR-219a-1-3p,rno-miR-219a-1-3p	rno-miR-219a-1-3p
	mmu-miR-219a-2-3p,rno-miR-219a-2-3p	rno-miR-219a-2-3p
	mmu-miR-219a-5p,rno-miR-219a-5p,	rno-miR-219a-5p
		rno-miR-219a-5p_2
		rno-miR-219b
	mmu-miR-21a-3p,rno-miR-21-3p	rno-miR-21-3p
	mmu-miR-21a-5p,rno-miR-21-5p,	rno-miR-21-5p
	mmu-miR-221-3p,rno-miR-221-3p,	rno-miR-221-3p
		rno-miR-221-5p
	mmu-miR-222-3p,rno-miR-222-3p,	rno-miR-222-3p
		rno-miR-222-5p
	mmu-miR-223-3p	rno-miR-223-3p
		rno-miR-223-5p
	mmu-miR-22-3p,rno-miR-22-3p,	rno-miR-22-3p
	mmu-miR-224-5p	rno-miR-224-5p
		rno-miR-224-3p
	mmu-miR-22-5p,rno-miR-22-5p,	rno-miR-22-5p
	mmu-miR-23a-3p,rno-miR-23a-3p,	rno-miR-23a-3p
	mmu-miR-23a-5p,rno-miR-23a-5p	rno-miR-23a-5p
	mmu-miR-23b-3p,rno-miR-23b-3p,	rno-miR-23b-3p
		rno-miR-23b-5p
	mmu-miR-24-1-5p,	rno-miR-24-1-5p
	mmu-miR-24-2-5p,rno-miR-24-2-5p	rno-miR-24-2-5p
	mmu-miR-24-3p,rno-miR-24-3p,	rno-miR-24-3p
		rno-miR-24-3p_2
	mmu-miR-25-3p,rno-miR-25-3p,	rno-miR-25-3p
	rno-miR-25-5p	rno-miR-25-5p
	mmu-miR-26a-5p,rno-miR-26a-5p,	rno-miR-26a-5p
		rno-miR-26a-3p
	mmu-miR-26b-3p,rno-miR-26b-3p	rno-miR-26b-3p
	mmu-miR-26b-5p,rno-miR-26b-5p	rno-miR-26b-5p
	mmu-miR-27a-3p,rno-miR-27a-3p,	rno-miR-27a-3p
	mmu-miR-27a-5p,rno-miR-27a-5p	rno-miR-27a-5p
	mmu-miR-27b-3p,rno-miR-27b-3p,	rno-miR-27b-3p
	mmu-miR-27b-5p,	rno-miR-27b-5p
	mmu-miR-28a-3p	rno-miR-28-3p
	mmu-miR-28a-5p,rno-miR-28-5p,	rno-miR-28-5p
	mmu-miR-290a-3p	rno-miR-290
	mmu-miR-290a-5p
	mmu-miR-291a-3p	rno-miR-291a-3p
	mmu-miR-291a-5p,rno-miR-291a-5p	rno-miR-291a-5p
	mmu-miR-291b-3p	rno-miR-291b
	mmu-miR-291b-5p
	mmu-miR-292a-3p	rno-miR-292-3p
	mmu-miR-292a-5p,rno-miR-292-5p	rno-miR-292-5p
	mmu-miR-293-3p	rno-miR-293-3p
	mmu-miR-293-5p	rno-miR-293-5p
	mmu-miR-294-3p,	rno-miR-294
	mmu-miR-294-5p
	mmu-miR-295-3p	rno-miR-295-3p
		rno-miR-295-3p_2
	mmu-miR-295-5p	rno-miR-295-5p
		rno-miR-295-5p_2
	mmu-miR-296-3p,rno-miR-296-3p	rno-miR-296-3p
	mmu-miR-296-5p,rno-miR-296-5p	rno-miR-296-5p
	mmu-miR-297a-3p,mmu-miR-297b-3p,mmu-miR-297c-3p	rno-miR-297
	mmu-miR-297b-5p
	mmu-miR-297c-5p
	mmu-miR-298-5p,rno-miR-298-5p	rno-miR-298-5p
		rno-miR-298-3p
		rno-miR-2985
	mmu-miR-299a-3p,	rno-miR-299a-3p
	mmu-miR-299a-5p,rno-miR-299a-5p	rno-miR-299a-5p
		rno-miR-299b-3p
		rno-miR-299b-5p
	mmu-miR-29a-3p,rno-miR-29a-3p	rno-miR-29a-3p
	mmu-miR-29a-5p,rno-miR-29a-5p	rno-miR-29a-5p
	mmu-miR-29b-1-5p	rno-miR-29b-1-5p
	mmu-miR-29b-3p,rno-miR-29b-3p,	rno-miR-29b-3p
		rno-miR-29b-3p_2
		rno-miR-29b-3p_3
		rno-miR-29b-5p
		rno-miR-29b-5p_2
	mmu-miR-29c-3p,rno-miR-29c-3p,	rno-miR-29c-3p
		rno-miR-29c-3p_2
	mmu-miR-29c-5p,rno-miR-29c-5p	rno-miR-29c-5p
		rno-miR-29c-5p_2
	mmu-miR-300-3p,rno-miR-300-3p	rno-miR-300-3p
	mmu-miR-300-5p,rno-miR-300-5p	rno-miR-300-5p
	mmu-miR-301a-3p,rno-miR-301a-3p,	rno-miR-301a-3p
		rno-miR-301a-5p
	mmu-miR-301b-3p,rno-miR-301b-3p	rno-miR-301b-3p
		rno-miR-301b-5p
	mmu-miR-302a-3p,
	mmu-miR-302a-5p
	mmu-miR-302b-3p,
	mmu-miR-302b-5p
	mmu-miR-302c-3p
	mmu-miR-302c-5p
	mmu-miR-302d-3p,
		rno-miR-3064-3p
		rno-miR-3064-5p
		rno-miR-3065-3p
		rno-miR-3065-5p
		rno-miR-3068-3p
		rno-miR-3068-5p
		rno-miR-3072
		rno-miR-3074
		rno-miR-3075
		rno-miR-3084a-3p
		rno-miR-3084a-5p
		rno-miR-3084b-3p
		rno-miR-3084b-3p_2
		rno-miR-3084b-5p
		rno-miR-3084b-5p_2
		rno-miR-3084c-3p
		rno-miR-3084c-5p
		rno-miR-3084d
		rno-miR-3085
		rno-miR-3099
	mmu-miR-30a-3p,rno-miR-30a-3p,	rno-miR-30a-3p
	mmu-miR-30a-5p,rno-miR-30a-5p,	rno-miR-30a-5p
	mmu-miR-30b-3p,rno-miR-30b-3p
	mmu-miR-30b-5p,rno-miR-30b-5p,
	mmu-miR-30c-1-3p,rno-miR-30c-1-3p	rno-miR-30c-1-3p
	mmu-miR-30c-2-3p,rno-miR-30c-2-3p,	rno-miR-30c-2-3p
	mmu-miR-30c-5p,rno-miR-30c-5p,	rno-miR-30c-5p
		rno-miR-30c-5p_2
	mmu-miR-30d-3p,rno-miR-30d-3p	rno-miR-30d-3p
	mmu-miR-30d-5p,rno-miR-30d-5p,	rno-miR-30d-5p
	mmu-miR-30e-3p,rno-miR-30e-3p,	rno-miR-30e-3p
	mmu-miR-30e-5p,rno-miR-30e-5p,	rno-miR-30e-5p
		rno-miR-3102
		rno-miR-3120
	mmu-miR-31-3p,rno-miR-31a-3p	rno-miR-31a-3p
	mmu-miR-31-5p,rno-miR-31a-5p,	rno-miR-31a-5p
		rno-miR-31b
	mmu-miR-320-3p,rno-miR-320-3p	rno-miR-320-3p
		rno-miR-320-5p
	mmu-miR-322-3p	rno-miR-322-3p
		rno-miR-322-3p_2
	mmu-miR-322-5p,rno-miR-322-5p	rno-miR-322-5p
		rno-miR-322-5p_2
	mmu-miR-323-3p,rno-miR-323-3p	rno-miR-323-3p
		rno-miR-323-5p
		rno-miR-32-3p
	mmu-miR-324-3p	rno-miR-324-3p
	mmu-miR-324-5p,rno-miR-324-5p,	rno-miR-324-5p
	mmu-miR-325-3p,rno-miR-325-3p	rno-miR-325-3p
	mmu-miR-325-5p,rno-miR-325-5p	rno-miR-325-5p
	mmu-miR-32-5p,rno-miR-32-5p,	rno-miR-32-5p
	mmu-miR-326-3p,rno-miR-326-3p	rno-miR-326-3p
		rno-miR-326-5p
	mmu-miR-327	rno-miR-327
	mmu-miR-328-3p,rno-miR-328a-3p,	rno-miR-328a-3p
		rno-miR-328a-5p
		rno-miR-328b-3p
	mmu-miR-329-3p,rno-miR-329-3p	rno-miR-329-3p
		rno-miR-329-5p
	mmu-miR-330-3p,rno-miR-330-3p	rno-miR-330-3p
	mmu-miR-330-5p,rno-miR-330-5p	rno-miR-330-5p
	mmu-miR-331-3p,rno-miR-331-3p,	rno-miR-331-3p
	mmu-miR-331-5p,	rno-miR-331-5p
	mmu-miR-33-3p	rno-miR-33-3p
		rno-miR-33-5p
	mmu-miR-335-3p
	mmu-miR-335-5p,rno-miR-335
		rno-miR-336-3p
	rno-miR-336-5p	rno-miR-336-5p
	rno-miR-337-3p	rno-miR-337-3p
		rno-miR-337-5p
	mmu-miR-338-3p,	rno-miR-338-3p
		rno-miR-338-5p
	mmu-miR-339-3p	rno-miR-339-3p
	mmu-miR-339-5p,rno-miR-339-5p	rno-miR-339-5p
	mmu-miR-340-3p	rno-miR-340-3p
	mmu-miR-340-5p,rno-miR-340-5p,	rno-miR-340-3p_2
		rno-miR-340-5p
		rno-miR-340-5p_2
		rno-miR-341
	mmu-miR-342-3p,rno-miR-342-3p,	rno-miR-342-3p
	mmu-miR-342-5p,rno-miR-342-5p	rno-miR-342-5p
	mmu-miR-343	rno-miR-343
	mmu-miR-344-3p,rno-miR-344a-3p	rno-miR-344a-3p
		rno-miR-344a-5p
		rno-miR-344a-5p_2
		rno-miR-344b-1-3p
		rno-miR-344b-3p
		rno-miR-344b-3p_2
		rno-miR-344b-5p
		rno-miR-344b-5p_2
		rno-miR-344b-5p_3
		rno-miR-344g
		rno-miR-344i
	mmu-miR-345-3p	rno-miR-345-3p
	mmu-miR-345-5p	rno-miR-345-5p
	mmu-miR-346-5p	rno-miR-346
	rno-miR-347
		rno-miR-3473
	rno-miR-349	rno-miR-349
	mmu-miR-34a-5p,rno-miR-34a-5p,	rno-miR-34a-3p
		rno-miR-34a-5p
	mmu-miR-34b-3p,rno-miR-34b-3p	rno-miR-34b-3p
	mmu-miR-34b-5p,rno-miR-34b-5p	rno-miR-34b-5p
	mmu-miR-34c-3p,rno-miR-34c-3p	rno-miR-34c-3p
	mmu-miR-34c-5p,rno-miR-34c-5p,	rno-miR-34c-5p
	mmu-miR-350-3p	rno-miR-350
		rno-miR-350_2
	mmu-miR-351-5p	rno-miR-351-5p
		rno-miR-351-5p_2
		rno-miR-351-3p
		rno-miR-351-3p_2
	rno-miR-352
		rno-miR-3541
		rno-miR-3542
		rno-miR-3542_2
		rno-miR-3543
		rno-miR-3543_2
		rno-miR-3544
		rno-miR-3546
		rno-miR-3547
		rno-miR-3548
		rno-miR-3549
		rno-miR-3550
		rno-miR-3551-3p
		rno-miR-3551-5p
		rno-miR-3552
		rno-miR-3553
		rno-miR-3556a
		rno-miR-3556b
		rno-miR-3556b_2
		rno-miR-3557-3p
		rno-miR-3557-5p
		rno-miR-3558-3p
		rno-miR-3558-5p
		rno-miR-3559-3p
		rno-miR-3559-5p
		rno-miR-3560
		rno-miR-3561-3p
		rno-miR-3561-5p
		rno-miR-3562
		rno-miR-3564
		rno-miR-3566
		rno-miR-3568
		rno-miR-3569
		rno-miR-3570
		rno-miR-3571
		rno-miR-3572
		rno-miR-3573-3p
		rno-miR-3573-5p
		rno-miR-3574
		rno-miR-3575
		rno-miR-3576
		rno-miR-3577
		rno-miR-3578
		rno-miR-3579
		rno-miR-3580-3p
		rno-miR-3580-5p
		rno-miR-3583-3p
		rno-miR-3583-5p
		rno-miR-3584-3p
		rno-miR-3584-3p_2
		rno-miR-3584-5p
		rno-miR-3584-5p_2
		rno-miR-3585-3p
	rno-miR-3585-5p	rno-miR-3585-5p
		rno-miR-3586-3p
		rno-miR-3586-5p
		rno-miR-3587
		rno-miR-3588
		rno-miR-3589
		rno-miR-3590-3p
		rno-miR-3590-5p
		rno-miR-3591
		rno-miR-3592
		rno-miR-3593-3p
		rno-miR-3593-5p
		rno-miR-3594-3p
		rno-miR-3594-5p
		rno-miR-3595
		rno-miR-3596a
		rno-miR-3596b
		rno-miR-3596c
		rno-miR-3596d
	mmu-miR-361-5p,rno-miR-361-5p,	rno-miR-361-5p
		rno-miR-361-3p
	mmu-miR-362-3p,rno-miR-362-3p	rno-miR-362-3p
	mmu-miR-362-5p,rno-miR-362-5p	rno-miR-362-5p
	mmu-miR-363-3p,	rno-miR-363-3p
		rno-miR-363-5p
	mmu-miR-365-3p,rno-miR-365-3p,	rno-miR-365-3p
	rno-miR-363-5p,	rno-miR-365-5p
	mmu-miR-367-3p,
	mmu-miR-369-3p,rno-miR-369-3p,	rno-miR-369-3p
	mmu-miR-369-5p,rno-miR-369-5p	rno-miR-369-5p
	mmu-miR-370-3p,rno-miR-370-3p,	rno-miR-370-3p
		rno-miR-370-5p
	mmu-miR-374b-3p	rno-miR-374-3p
	mmu-miR-374b-5p,rno-miR-374-5p,	rno-miR-374-5p
	mmu-miR-375-3p,rno-miR-375-3p	rno-miR-375-3p
		rno-miR-375-5p
	mmu-miR-376a-3p,rno-miR-376a-3p	rno-miR-376a-3p
	mmu-miR-376a-5p	rno-miR-376a-5p
	mmu-miR-376b-3p,rno-miR-376b-3p	rno-miR-376b-3p
	mmu-miR-376b-5p,rno-miR-376b-5p	rno-miR-376b-5p
	mmu-miR-376c-3p,rno-miR-376c-3p	rno-miR-376c-3p
	mmu-miR-376c-5p,	rno-miR-376c-5p
	mmu-miR-377-3p,	rno-miR-377-3p
		rno-miR-377-5p
	mmu-miR-378a-5p,rno-miR-378a-5p	rno-miR-378a-5p
		rno-miR-378a-3p
		rno-miR-378b
	mmu-miR-379-5p,rno-miR-379-5p	rno-miR-379-5p
	rno-miR-379-3p	rno-miR-379-3p
	mmu-miR-380-3p	rno-miR-380-3p
	mmu-miR-380-5p,rno-miR-380-5p	rno-miR-380-5p
	mmu-miR-381-3p,	rno-miR-381-3p
		rno-miR-381-5p
	mmu-miR-382-5p,rno-miR-382-5p	rno-miR-382-3p
	rno-miR-382-3p	rno-miR-382-5p
	mmu-miR-383-5p	rno-miR-383-3p
		rno-miR-383-5p
	mmu-miR-384-3p,rno-miR-384-3p	rno-miR-384-3p
	mmu-miR-384-5p,rno-miR-384-5p	rno-miR-384-5p
	mmu-miR-409-3p,	rno-miR-409a-3p
	mmu-miR-409-5p,rno-miR-409a-5p	rno-miR-409a-5p
		rno-miR-409b
	mmu-miR-410-3p,rno-miR-410-3p	rno-miR-410-3p
		rno-miR-410-5p
	mmu-miR-411-3p	rno-miR-411-3p
	mmu-miR-411-5p,rno-miR-411-5p,	rno-miR-411-5p
	mmu-miR-412-3p	rno-miR-412-3p
		rno-miR-412-5p
	mmu-miR-421-3p,	rno-miR-421-3p
	rno-miR-421-5p	rno-miR-421-5p
	mmu-miR-423-3p,rno-miR-423-3p,	rno-miR-423-3p
	mmu-miR-423-5p,	rno-miR-423-5p
	mmu-miR-425-3p	rno-miR-425-3p
	mmu-miR-425-5p,rno-miR-425-5p,	rno-miR-425-5p
	mmu-miR-429-3p,rno-miR-429,	rno-miR-429
	mmu-miR-431-3p
	mmu-miR-431-5p,rno-miR-431	rno-miR-431
	mmu-miR-432
	mmu-miR-433-3p,rno-miR-433-3p	rno-miR-433-3p
	mmu-miR-433-5p,rno-miR-433-5p	rno-miR-433-5p
	mmu-miR-434-3p,rno-miR-434-3p	rno-miR-434-3p
		rno-miR-434-3p_2
	mmu-miR-434-5p	rno-miR-434-5p
		rno-miR-434-5p_2
	mmu-miR-448-3p,	rno-miR-448-3p
		rno-miR-448-5p
	mmu-miR-449a-5p,rno-miR-449a-5p	rno-miR-449a-3p
		rno-miR-449a-5p
	mmu-miR-449b
	mmu-miR-449c-5p,rno-miR-449c-5p	rno-miR-449c-5p
		rno-miR-449c-3p
	mmu-miR-450a-2-3p	rno-miR-450a-3p
	mmu-miR-450a-5p,	rno-miR-450a-5p
	mmu-miR-450b-3p	rno-miR-450b-3p
		rno-miR-450b-3p_2
	mmu-miR-450b-5p	rno-miR-450b-5p
		rno-miR-450b-5p_2
	mmu-miR-451a,rno-miR-451-5p,	rno-miR-451-3p
		rno-miR-451-5p
	mmu-miR-452-5p
	mmu-miR-453
	mmu-miR-455-3p	rno-miR-455-3p
	mmu-miR-455-5p,rno-miR-455-5p,	rno-miR-455-5p
	mmu-miR-463-3p	rno-miR-463-3p
	mmu-miR-463-5p	rno-miR-463-5p
	mmu-miR-465a-3p,mmu-miR-465b-3p,mmu-miR-465c-3p
	mmu-miR-465a-5p	rno-miR-465-3p
	mmu-miR-465b-5p	rno-miR-465-5p
	mmu-miR-465c-5p
	mmu-miR-466a-3p,mmu-miR-466e-3p
		rno-miR-466b-2-3p
		rno-miR-466b-3p
		rno-miR-466b-3p_2
		rno-miR-466b-4-3p
	rno-miR-466b-5p	rno-miR-466b-5p
		rno-miR-466b-5p_2
		rno-miR-466b-5p_3
		rno-miR-466b-5p_4
		rno-miR-466c-3p
		rno-miR-466c-5p
	mmu-miR-466d-5p	rno-miR-466d
	mmu-miR-466e-5p
	mmu-miR-466g
	mmu-miR-466h-5p
	mmu-miR-466j
	mmu-miR-466k
	mmu-miR-467a-5p
	mmu-miR-467b-3p
	mmu-miR-467b-5p
	mmu-miR-467c-5p
	mmu-miR-467d-3p
	mmu-miR-467d-5p
	mmu-miR-467e-3p
	mmu-miR-467e-5p
	mmu-miR-467f
	mmu-miR-467h
	mmu-miR-468-3p
	mmu-miR-470-3p
	mmu-miR-470-5p
	mmu-miR-471-5p,rno-miR-471-5p	rno-miR-471-3p
		rno-miR-471-5p
	mmu-miR-483-3p	rno-miR-483-3p
		rno-miR-483-5p
	mmu-miR-484,rno-miR-484	rno-miR-484
	mmu-miR-485-3p	rno-miR-485-3p
	mmu-miR-485-5p,rno-miR-485-5p	rno-miR-485-5p
	mmu-miR-486a-5p,mmu-miR-486b-5p,rno-miR-486,
	mmu-miR-487b-3p,rno-miR-487b-3p	rno-miR-487b-3p
		rno-miR-487b-5p
	mmu-miR-488-3p,rno-miR-488-3p	rno-miR-488-3p
	mmu-miR-488-5p	rno-miR-488-5p
	mmu-miR-489-3p	rno-miR-489-3p
		rno-miR-489-5p
	mmu-miR-490-3p,rno-miR-490-3p,	rno-miR-490-3p
		rno-miR-490-5p
	mmu-miR-491-5p,
	mmu-miR-493-3p	rno-miR-493-3p
		rno-miR-493-5p
	mmu-miR-494-3p,	rno-miR-494-3p
		rno-miR-494-5p
	mmu-miR-495-3p,rno-miR-495	rno-miR-495
	mmu-miR-496a-3p,	rno-miR-496-3p
		rno-miR-496-5p
	mmu-miR-497a-5p,rno-miR-497-5p,	rno-miR-497-5p
		rno-miR-497-3p
		rno-miR-499-3p
	mmu-miR-499-5p,rno-miR-499-5p,	rno-miR-499-5p
	mmu-miR-500-3p,rno-miR-500-3p	rno-miR-500-3p
		rno-miR-500-5p
	mmu-miR-501-3p	rno-miR-501-3p
	mmu-miR-501-5p	rno-miR-501-5p
	mmu-miR-503-3p	rno-miR-503-3p
		rno-miR-503-3p_2
	mmu-miR-503-5p,rno-miR-503-5p,	rno-miR-503-5p
		rno-miR-503-5p_2
	mmu-miR-504-5p,
	mmu-miR-505-3p	rno-miR-505-3p
		rno-miR-505-5p
	mmu-miR-509-3p	rno-miR-509-3p
	mmu-miR-509-5p	rno-miR-509-5p
	mmu-miR-511-5p	rno-miR-511-5p
		rno-miR-511-3p
		rno-miR-5132-3p
		rno-miR-5132-5p
	mmu-miR-532-3p,rno-miR-532-3p,	rno-miR-532-3p
	mmu-miR-532-5p,	rno-miR-532-5p
	mmu-miR-539-5p,rno-miR-539-5p	rno-miR-539-5p
		rno-miR-539-3p
	mmu-miR-540-3p	rno-miR-540-3p
	mmu-miR-540-5p,rno-miR-540-5p	rno-miR-540-5p
		rno-miR-541-3p
	mmu-miR-541-5p,rno-miR-541-5p	rno-miR-541-5p
	mmu-miR-542-3p,rno-miR-542-3p,	rno-miR-542-3p
		rno-miR-542-3p_2
		rno-miR-542-3p_3
	mmu-miR-542-5p,rno-miR-542-5p	rno-miR-542-5p
		rno-miR-542-5p_2
		rno-miR-542-5p_3
	mmu-miR-543-3p,	rno-miR-543-3p
		rno-miR-543-5p
	mmu-miR-544-3p	rno-miR-544-3p
		rno-miR-544-5p
	mmu-miR-546
	mmu-miR-547-3p	rno-miR-547-3p
		rno-miR-547-5p
	mmu-miR-551b-3p,	rno-miR-551b-3p
		rno-miR-551b-5p
		rno-miR-568
	mmu-miR-574-3p,
		rno-miR-582-3p
	rno-miR-582-5p	rno-miR-582-5p
	mmu-miR-590-3p,
	mmu-miR-590-5p,
	mmu-miR-592-5p,rno-miR-592	rno-miR-592
	mmu-miR-598-3p,rno-miR-598-3p	rno-miR-598-3p
		rno-miR-598-3p_2
	rno-miR-598-5p	rno-miR-598-5p
		rno-miR-598-5p_2
	mmu-miR-599
	mmu-miR-615-3p,
	mmu-miR-615-5p,rno-miR-615	rno-miR-615
		rno-miR-6215
		rno-miR-6216
		rno-miR-628
		rno-miR-6314
		rno-miR-6315
		rno-miR-6316
		rno-miR-6317
		rno-miR-6317_2
		rno-miR-6318
		rno-miR-6319
		rno-miR-6319_2
	rno-miR-632	rno-miR-632
		rno-miR-6320
		rno-miR-6321
		rno-miR-6322
		rno-miR-6323
		rno-miR-6324
		rno-miR-6325
		rno-miR-6326
		rno-miR-6327
		rno-miR-6328
		rno-miR-6329
		rno-miR-6330
		rno-miR-6331
		rno-miR-6332
		rno-miR-6333
		rno-miR-6334
	mmu-miR-652-3p,rno-miR-652-3p	rno-miR-652-3p
		rno-miR-652-5p
	mmu-miR-653-5p,	rno-miR-653-5p
		rno-miR-653-3p
	mmu-miR-654-3p,
	mmu-miR-654-5p
	mmu-miR-664-3p,rno-miR-664-3p	rno-miR-664-3p
		rno-miR-664-3p_2
		rno-miR-664-1-5p
		rno-miR-664-2-5p
	mmu-miR-665-3p	rno-miR-665
	mmu-miR-666-3p	rno-miR-666-3p
	mmu-miR-666-5p	rno-miR-666-5p
	mmu-miR-667-3p	rno-miR-667-3p
		rno-miR-667-5p
	mmu-miR-668-3p,rno-miR-668	rno-miR-668
	mmu-miR-669c-5p
	mmu-miR-669d-5p
	mmu-miR-669e-5p
	mmu-miR-669g
	mmu-miR-669h-5p
	mmu-miR-669l-5p
	mmu-miR-669m-3p
	mmu-miR-669n
	mmu-miR-669o-5p
	mmu-miR-670-5p
	mmu-miR-671-3p,rno-miR-671,
	mmu-miR-671-5p,	rno-miR-671
		rno-miR-672-3p
	mmu-miR-672-5p,rno-miR-672-5p	rno-miR-672-5p
	mmu-miR-673-3p	rno-miR-673-3p
	mmu-miR-673-5p	rno-miR-673-5p
	mmu-miR-674-3p,rno-miR-674-3p	rno-miR-674-3p
	mmu-miR-674-5p,rno-miR-674-5p	rno-miR-674-5p
	mmu-miR-675-3p	rno-miR-675-3p
	mmu-miR-675-5p,rno-miR-675-5p	rno-miR-675-5p
	mmu-miR-676-3p
	mmu-miR-676-5p	rno-miR-676
	mmu-miR-677-5p
		rno-miR-678
	mmu-miR-679-5p	rno-miR-679
	mmu-miR-680
	mmu-miR-682
	mmu-miR-683
	mmu-miR-684
	mmu-miR-686
	mmu-miR-687
	mmu-miR-688
	mmu-miR-690
	mmu-miR-691
	mmu-miR-692
	mmu-miR-693-3p
	mmu-miR-693-5p
	mmu-miR-694
	mmu-miR-695
	mmu-miR-696
	mmu-miR-697
	mmu-miR-698-3p
	mmu-miR-700-3p
	mmu-miR-701-5p
		rno-miR-702-3p
		rno-miR-702-5p
	mmu-miR-704
	mmu-miR-706
	mmu-miR-707
	mmu-miR-708-3p,rno-miR-708-3p	rno-miR-708-3p
	mmu-miR-708-5p,rno-miR-708-5p,	rno-miR-708-5p
	mmu-miR-710
	mmu-miR-711	rno-miR-711
	mmu-miR-712-3p
	mmu-miR-712-5p
	mmu-miR-713
	mmu-miR-717
	mmu-miR-718
	mmu-miR-719
	mmu-miR-721
	mmu-miR-741-3p	rno-miR-741-3p
		rno-miR-741-5p
	mmu-miR-742-3p	rno-miR-742-3p
	mmu-miR-742-5p,rno-miR-742-5p	rno-miR-742-5p
	mmu-miR-743a-3p	rno-miR-743a-3p
		rno-miR-743a-5p
	mmu-miR-743b-3p	rno-miR-743b-3p
	mmu-miR-743b-5p	rno-miR-743b-5p
	mmu-miR-744-3p
	mmu-miR-744-5p,
		rno-miR-7578
	mmu-miR-758-3p	rno-miR-758-3p
		rno-miR-758-5p
	mmu-miR-759,rno-miR-759	rno-miR-759
		rno-miR-760-3p
	rno-miR-760-5p	rno-miR-760-5p
	mmu-miR-761,rno-miR-761	rno-miR-761
	mmu-miR-762	rno-miR-762
	mmu-miR-763
	mmu-miR-764-3p	rno-miR-764-3p
	mmu-miR-764-5p	rno-miR-764-5p
	mmu-miR-767,
	mmu-miR-770-3p	rno-miR-770-3p
	mmu-miR-770-5p,rno-miR-770-5p	rno-miR-770-5p
	mmu-miR-7a-1-3p	rno-miR-7a-1-3p
		rno-miR-7a-2-3p
	mmu-miR-7a-5p,rno-miR-7a-5p,	rno-miR-7a-5p
		rno-miR-7a-5p_2
	mmu-miR-7b-5p,rno-miR-7b	rno-miR-7b
	mmu-miR-802-5p	rno-miR-802-5p
		rno-miR-802-3p
	mmu-miR-804
	mmu-miR-871-5p	rno-miR-871-5p
		rno-miR-871-3p
	mmu-miR-872-3p,rno-miR-872-3p	rno-miR-872-3p
	mmu-miR-872-5p,rno-miR-872-5p	rno-miR-872-5p
	mmu-miR-873a-5p,rno-miR-873-5p	rno-miR-873-5p
		rno-miR-873-3p
	mmu-miR-874-3p,rno-miR-874-3p	rno-miR-874-3p
		rno-miR-874-5p
	mmu-miR-875-3p
	mmu-miR-875-5p,rno-miR-875	rno-miR-875
	mmu-miR-876-3p	rno-miR-876
	mmu-miR-876-5p
	mmu-miR-877-3p	rno-miR-877
	mmu-miR-878-3p	rno-miR-878
	mmu-miR-878-5p
	mmu-miR-879-3p	rno-miR-879-3p
	mmu-miR-879-5p,rno-miR-879-5p	rno-miR-879-5p
	mmu-miR-880-3p	rno-miR-880-3p
		rno-miR-880-5p
	mmu-miR-881-3p	rno-miR-881-3p
	mmu-miR-881-5p	rno-miR-881-5p
	mmu-miR-882
	mmu-miR-883a-3p	rno-miR-883-3p
	mmu-miR-883a-5p	rno-miR-883-5p
	mmu-miR-883b-3p,rno-miR-883-3p
	mmu-miR-883b-5p
		rno-miR-92a-1-5p
	mmu-miR-92a-2-5p	rno-miR-92a-2-5p
	mmu-miR-92a-3p,rno-miR-92a-3p,	rno-miR-92a-3p
		rno-miR-92a-3p_2
		rno-miR-92b-3p
		rno-miR-92b-5p
	mmu-miR-93-3p	rno-miR-93-3p
	rno-miR-935,	rno-miR-935
	mmu-miR-93-5p,rno-miR-93-5p,	rno-miR-93-5p
	mmu-miR-9-3p,rno-miR-9a-3p,	rno-miR-9a-3p
		rno-miR-9a-3p_2
		rno-miR-9a-3p_3
	mmu-miR-9-5p,rno-miR-9a-5p,	rno-miR-9a-5p
		rno-miR-9a-5p_2
		rno-miR-9a-5p_3
		rno-miR-9b-3p
		rno-miR-9b-3p_2
		rno-miR-9b-3p_3
		rno-miR-9b-5p
		rno-miR-9b-5p_2
		rno-miR-9b-5p_3
	mmu-miR-96-5p,rno-miR-96-5p,	rno-miR-96-5p
		rno-miR-96-3p
	mmu-miR-98-5p,rno-miR-98-5p,	rno-miR-98-5p
		rno-miR-98-3p
	mmu-miR-99a-5p,rno-miR-99a-5p,	rno-miR-99a-5p
	rno-miR-99a-3p	rno-miR-99a-3p
	mmu-miR-99b-3p,rno-miR-99b-3p	rno-miR-99b-3p
	mmu-miR-99b-5p,rno-miR-99b-5p,	rno-miR-99b-5p
